# Supplementary material for: Identification of immunogenic cell death signature genes in hepatocellular carcinoma: from single-cell transcriptomics to in vitro mechanistic validation and comprehensive prognostic modeling with hundreds of machine learning algorithms
Source: Front Immunol. 2025 Oct 22;16:1649618. doi: 10.3389/fimmu.2025.1649618 (PMC12585982; doi:10.3389/fimmu.2025.1649618)
Supplement: Supplementary file 2 [file Table1.xlsx]

## Sheet: Supplemental Table S1
Table S1: Performance Comparison of Machine Learning Models
Model	AUC-TCGA	AUC-GSE14520	AUC-ICGC	C-index
RSF	0.953	0.774	0.79	0.839
Lasso + RSF	0.923	0.671	0.697	0.763
StepCox[backward] + GBM	0.787	0.708	0.708	0.734
StepCox[both] + GBM	0.788	0.707	0.706	0.734
StepCox[forward] + GBM	0.785	0.708	0.697	0.73
GBM	0.785	0.708	0.697	0.73
CoxBoost + GBM	0.78	0.698	0.707	0.728
RSF + GBM	0.775	0.7	0.689	0.722
Ridge	0.731	0.667	0.702	0.7
StepCox[forward]	0.749	0.642	0.71	0.7
StepCox[forward] + plsRcox	0.746	0.653	0.695	0.698
plsRcox	0.746	0.653	0.695	0.698
StepCox[both] + Ridge	0.736	0.646	0.702	0.694
StepCox[both] + Enet[a=0.1]	0.737	0.642	0.702	0.694
StepCox[both] + Enet[a=0.2]	0.737	0.641	0.702	0.693
StepCox[both] + Enet[a=0.3]	0.737	0.64	0.702	0.693
StepCox[both] + Enet[a=0.4]	0.737	0.64	0.702	0.693
StepCox[both] + CoxBoost	0.737	0.64	0.701	0.693
StepCox[backward] + Ridge	0.733	0.647	0.697	0.693
StepCox[both] + Enet[a=0.6]	0.737	0.639	0.702	0.693
StepCox[both] + Enet[a=0.5]	0.737	0.639	0.702	0.693
StepCox[both] + Enet[a=0.8]	0.737	0.639	0.702	0.693
StepCox[both] + Enet[a=0.7]	0.737	0.639	0.702	0.692
StepCox[both] + Lasso	0.737	0.639	0.702	0.692
StepCox[both] + Enet[a=0.9]	0.737	0.638	0.702	0.692
StepCox[both] + plsRcox	0.737	0.643	0.695	0.692
StepCox[backward] + Enet[a=0.1]	0.733	0.643	0.698	0.692
StepCox[both]	0.736	0.636	0.701	0.691
StepCox[backward] + CoxBoost	0.734	0.641	0.698	0.691
StepCox[backward] + Enet[a=0.3]	0.734	0.641	0.698	0.691
StepCox[backward] + Enet[a=0.2]	0.733	0.641	0.698	0.691
StepCox[backward] + Enet[a=0.5]	0.734	0.64	0.698	0.691
StepCox[backward] + Enet[a=0.4]	0.734	0.64	0.698	0.691
StepCox[backward] + Enet[a=0.6]	0.734	0.64	0.698	0.691
StepCox[backward] + Enet[a=0.7]	0.734	0.64	0.698	0.691
StepCox[backward] + Enet[a=0.8]	0.734	0.639	0.698	0.69
StepCox[backward] + Lasso	0.734	0.639	0.698	0.69
StepCox[backward] + Enet[a=0.9]	0.734	0.639	0.698	0.69
StepCox[backward]	0.733	0.636	0.698	0.689
StepCox[backward] + plsRcox	0.733	0.637	0.697	0.689
CoxBoost + plsRcox	0.701	0.639	0.69	0.677
CoxBoost + StepCox[forward]	0.701	0.638	0.691	0.677
CoxBoost + Ridge	0.697	0.643	0.69	0.676
CoxBoost + Enet[a=0.2]	0.699	0.641	0.688	0.676
CoxBoost + Lasso	0.7	0.639	0.689	0.676
CoxBoost + Enet[a=0.7]	0.7	0.639	0.689	0.676
CoxBoost + Enet[a=0.3]	0.699	0.64	0.688	0.676
CoxBoost + Enet[a=0.9]	0.7	0.639	0.689	0.676
CoxBoost + Enet[a=0.1]	0.698	0.641	0.688	0.676
CoxBoost + Enet[a=0.8]	0.699	0.639	0.689	0.676
CoxBoost + Enet[a=0.4]	0.699	0.639	0.688	0.675
CoxBoost + Enet[a=0.5]	0.699	0.639	0.687	0.675
CoxBoost + Enet[a=0.6]	0.699	0.639	0.687	0.675
StepCox[forward] + Ridge	0.687	0.657	0.68	0.675
RSF + Enet[a=0.5]	0.678	0.653	0.686	0.673
CoxBoost + StepCox[both]	0.692	0.636	0.689	0.673
CoxBoost + StepCox[backward]	0.692	0.636	0.689	0.673
RSF + Enet[a=0.1]	0.678	0.654	0.685	0.673
RSF + Enet[a=0.6]	0.678	0.653	0.686	0.672
RSF + Enet[a=0.3]	0.678	0.653	0.686	0.672
RSF + Enet[a=0.4]	0.678	0.653	0.686	0.672
RSF + Enet[a=0.8]	0.678	0.653	0.686	0.672
RSF + Enet[a=0.7]	0.678	0.653	0.686	0.672
RSF + Enet[a=0.9]	0.678	0.653	0.685	0.672
RSF + Lasso	0.678	0.653	0.685	0.672
RSF + Enet[a=0.2]	0.678	0.653	0.684	0.672
RSF + StepCox[forward]	0.678	0.645	0.691	0.671
RSF + CoxBoost	0.678	0.652	0.683	0.671
StepCox[forward] + CoxBoost	0.688	0.643	0.674	0.668
CoxBoost	0.688	0.643	0.674	0.668
Enet[a=0.3]	0.685	0.643	0.675	0.668
StepCox[forward] + Enet[a=0.3]	0.685	0.643	0.675	0.668
Enet[a=0.1]	0.682	0.649	0.671	0.667
StepCox[forward] + Enet[a=0.1]	0.682	0.649	0.671	0.667
Enet[a=0.2]	0.683	0.645	0.672	0.667
StepCox[forward] + Enet[a=0.2]	0.683	0.645	0.672	0.667
RSF + StepCox[both]	0.668	0.647	0.682	0.666
RSF + StepCox[backward]	0.668	0.647	0.682	0.666
RSF + plsRcox	0.672	0.64	0.685	0.666
RSF + Ridge	0.673	0.649	0.674	0.665
Lasso + GBM	0.712	0.62	0.64	0.657
CoxBoost + survival−SVM	0.669	0.635	0.657	0.654
RSF + survival−SVM	0.664	0.64	0.654	0.653
StepCox[backward] + survival−SVM	0.661	0.646	0.647	0.651
StepCox[both] + survival−SVM	0.661	0.641	0.649	0.651
RSF + SuperPC	0.658	0.638	0.64	0.645
StepCox[forward] + survival−SVM	0.659	0.636	0.638	0.644
survival − SVM	0.659	0.636	0.638	0.644
StepCox[both] + SuperPC	0.65	0.616	0.634	0.633
StepCox[backward] + SuperPC	0.653	0.619	0.627	0.633
Enet[a=0.4]	0.653	0.609	0.63	0.631
StepCox[forward] + Enet[a=0.4]	0.653	0.609	0.63	0.631
Enet[a=0.5]	0.652	0.61	0.629	0.63
StepCox[forward] + Enet[a=0.5]	0.652	0.61	0.629	0.63
Enet[a=0.6]	0.652	0.61	0.628	0.63
StepCox[forward] + Enet[a=0.6]	0.652	0.61	0.628	0.63
Enet[a=0.8]	0.651	0.609	0.628	0.629
StepCox[forward] + Enet[a=0.8]	0.651	0.609	0.628	0.629
Enet[a=0.9]	0.651	0.609	0.627	0.629
StepCox[forward] + Enet[a=0.9]	0.651	0.609	0.627	0.629
Enet[a=0.7]	0.652	0.609	0.627	0.629
StepCox[forward] + Enet[a=0.7]	0.652	0.609	0.627	0.629
StepCox[forward] + Lasso	0.651	0.609	0.627	0.629
Lasso	0.651	0.609	0.627	0.629
Lasso + SuperPC	0.649	0.605	0.631	0.628
Lasso + survival−SVM	0.649	0.606	0.629	0.628
CoxBoost + SuperPC	0.647	0.591	0.631	0.623
Lasso + CoxBoost	0.65	0.595	0.622	0.623
Lasso + plsRcox	0.646	0.594	0.621	0.62
Lasso + StepCox[forward]	0.646	0.593	0.621	0.62
StepCox[forward] + SuperPC	0.643	0.596	0.621	0.62
SuperPC	0.643	0.596	0.621	0.62
Lasso + StepCox[both]	0.647	0.593	0.615	0.618
Lasso + StepCox[backward]	0.647	0.593	0.615	0.618

## Sheet: Supplemental Table S2
Table S2: Marker genes for the 11 initial clusters from single-cell RNA sequencing analysis
	p_val	avg_log2FC	pct.1	pct.2	p_val_adj	cluster	gene
1	0	3.2731689059396	0.298	0.028	0	0	THRSP
2	0	3.23402672048008	0.386	0.035	0	0	HSD17B13
3	0	3.18306715696094	0.34	0.031	0	0	C5orf27
4	0	3.16645410704417	0.936	0.17	0	0	GSTA2
5	0	3.08933114065648	0.342	0.036	0	0	PDZK1IP1
6	0	6.16499288820134	0.415	0.01	0	1	HLA-DQA2
7	0	5.23956595621337	0.389	0.012	0	1	TREM2
8	0	4.87662201989494	0.343	0.017	0	1	CAPG
9	0	4.82578892958637	0.95	0.155	0	1	HLA-DPB1
10	0	4.79824935856724	0.984	0.268	0	1	HLA-DRA
11	0	5.13875266360609	0.409	0.022	0	2	AQP1
12	0	5.07546547119495	0.502	0.038	0	2	CLDN5
13	0	5.02060386703187	0.28	0.015	0	2	MMP2
14	0	4.7594831045509	0.265	0.017	0	2	TIE1
15	0	4.66132191474189	0.328	0.032	0	2	STC1
16	0	6.28735081279491	0.852	0.055	0	3	TAGLN
17	0	6.1795448173801	0.318	0.007	0	3	PTN
18	0	6.1730153712898	0.84	0.077	0	3	ACTA2
19	0	6.13798988535824	0.503	0.018	0	3	MYH11
20	0	5.9251320382648	0.495	0.03	0	3	SOD3
21	0	3.50321858256052	0.29	0.017	0	4	ALDOC
22	0	3.09422634738066	0.478	0.065	0	4	NPW
23	0	2.86331864806912	0.556	0.087	0	4	IGF2
24	0	2.68417004784342	0.448	0.046	0	4	ABCA8
25	0	2.66571805576655	0.281	0.033	0	4	CTD-2350C19.2
26	0	3.07500033833999	0.273	0.06	0	5	NKG7
27	0	2.8921394106816	0.299	0.084	0	5	CCL5
28	6.75017006651197e-193	2.59558084581631	0.26	0.093	1.41517315444424e-188	5	CRIP1
29	2.78075229519226e-150	2.32865055458483	0.269	0.115	5.82984718687058e-146	5	CD52
30	0	1.96627747085601	1	1	0	5	MT-ND3
31	0	3.24676669414162	0.286	0.078	0	6	GCGR
32	4.96902234637864e-179	3.18842689936237	0.267	0.103	1.04175553491828e-174	6	SELO
33	0	2.97251	0.737	0.426	0	6	HGD
34	4.68274332809062e-98	2.80368639108075	0.259	0.136	9.81737138734198e-94	6	MYOM1
35	0	2.79277248341449	0.897	0.548	0	6	ITIH3
36	0	4.81299152153684	0.366	0.032	0	7	GNLY
37	0	3.96104028340523	0.4	0.056	0	7	NKG7
38	0	3.83691103993114	0.498	0.076	0	7	CCL5
39	0	3.31837450264312	0.483	0.106	0	7	CD52
40	1.01403166994521e-253	2.30796617949247	0.381	0.137	2.12591739604013e-249	7	S100A4
41	0	6.73788991291923	0.663	0.024	0	8	ESM1
42	0	5.47503905654386	0.409	0.017	0	8	CCL14
43	0	5.00938577430267	0.329	0.026	0	8	SERPINI1
44	0	4.87108407510913	0.256	0.009	0	8	COL21A1
45	0	4.62926749452635	0.486	0.03	0	8	EDNRB
46	0	3.9639317378477	0.557	0.158	0	9	RNASE1
47	2.47560869856628e-214	3.36611167793738	0.259	0.066	5.19011363654422e-210	9	FOLR2
48	0	3.25737924542669	0.741	0.185	0	9	AIF1
49	0	3.13581342931211	0.61	0.176	0	9	HLA-DRB5
50	1.69965089688627e-158	3.12111231088134	0.281	0.098	3.56331810532206e-154	9	LY96
51	0	5.43798952414364	0.531	0.021	0	10	CCNB1
52	0	4.99128949819932	0.359	0.008	0	10	NUF2
53	0	4.87240689715583	0.37	0.009	0	10	CDCA3
54	0	4.84894995649708	0.255	0.005	0	10	DEPDC1
55	0	4.77451434347858	0.365	0.008	0	10	SPC25
56	0	9.32680533782136	0.657	0.002	0	11	BPIFB2
57	0	7.09493866859646	0.822	0.011	0	11	RP11-51M18.1
58	0	7.08535308057191	0.591	0.003	0	11	TFF2
59	0	6.9156976188978	0.53	0.004	0	11	DUSP9
60	0	6.85036534775619	0.911	0.018	0	11	SPINK1

## Sheet: Supplemental Table S3
Table S3. The immunogenic cell death gene set used for ssGSEA scoring
Gene
FOXP3
IFNB1
CXCR3
IFNG
P2RX7
IL6
CASP8
CD8B
PIK3CA
PRF1
NT5E
EIF2AK3
CD8A
ENTPD1
IL17RA
TLR4
MYD88
ATG5
IL1R1
CASP1
IFNGR1
BAX
CD4
NLRP3
LY96
IL10
TNF
PDIA3
CALR
HMGB1
IL1B
HSP90AA1
